# Supplementary material for: Long-term effects on rate of torque development and fear of falling following high-speed resistance training in older adults
Source: Sci Rep. 2025 Aug 9;15:29139. doi: 10.1038/s41598-025-09095-8 (PMC12335496; doi:10.1038/s41598-025-09095-8)
Supplement: Supplementary file 1 — Supplementary Material 1 [file 41598_2025_9095_MOESM1_ESM.xlsx]

## Sheet: Note to Users - PLEASE READ
A simple, easy-to-use spreadsheet for automatic scoring of the International Physical Activity Questionnaire (IPAQ) Short Form - Note to Users
1. This is a Microsoft Excel spreadsheet that enables automatic scoring of the IPAQ Short Form. This spreadsheet has the capacity to score multiple questionnaires at one time. Select cells with pre-filled formulae and drag the fill handle (+ sign on the bottom right hand corner of each cell) to enable scoring of as many questionnaires as required.
2. Input responses for each questionnaire into one row, under into the BLUE section titled "IPAQ-SF Responses (ENTER RAW DATA HERE)" (Columns A to H). Columns B to H specifically correspond to each of the seven questions in the IPAQ Short Form. Q2, 4 & 6 (Columns C, E and G) require responses in minutes per day. Thus, any responses expressed in hours per day will need to be converted prior to dat…
3. The GREY section (Columns I to P) includes intermediary calculations required for scoring and must not be modified.
4. Outcomes of the scoring process are presented in the ORANGE section (Columns Q to AA). Physical activity in MET-minutes per week (Column X) and Physical Activity Category (Column Y) are calculated using truncated responses, as per the "Guidelines for Data Processing and Analysis of the International Physical Activity Questionnaire (IPAQ) – Short and Long Forms".1
5. Column Z recodes physical activity category scores into numerical values for ease of analysis (1 = Low; 2 = Moderate; 3 = High).
6. Column AA assesses whether the reported total minutes of activity would be considered as an outlier and should be excluded, as per the "Guidelines for Data Processing and Analysis of the International Physical Activity Questionnaire (IPAQ) – Short and Long Forms".1
N.B. Some extreme patterns of physical activity (e.g. very long durations of vigorous activity totaling ≥1500 MET-min, over <3 days per week) may yield incorrect scores for physical activity category.
Reference
1 IPAQ Group. Guidelines for Data Processing and Analysis of the International Physical Activity Questionnaire (IPAQ) – Short and Long Forms. IPAQ Group, 2005.
Citing this resource
This research tool, developed by Dr Hoi Lun Cheng PhD, is provided for all to use freely. In addition to citing the IPAQ itself, please cite this resource in any publication/output that uses data generated from this spreadsheet.
Cheng, HL. A simple, easy-to-use spreadsheet for automatic scoring of the International Physical Activity Questionnaire (IPAQ) Short Form (updated November 2016). ResearchGate, 2016.

## Sheet: IPAQ Short Form Scoring_M0
Participant ID	IPAQ-SF Responses (ENTER RAW DATA HERE)							IPAQ-SF Intermediary Calculations								IPAQ-SF Final MET-Minutes and Categorical Scores										OUTLIER (Self-Reported Total Activity >960 min)
	Vigorous Activity		Moderate Activity		Walking Activity		Sitting	Vigorous (min/d)	Moderate (min/d)	Walking (min/d)	Categorical Score Criteria					TOTAL DAYS OF ACTIVITY		TOTAL ACTIVITY (min/wk)		MET-MINUTES PER WEEK				PHYSICAL ACTIVITY CATEGORY
											High Activity Criteria		Moderate Activity Criteria
											≥3 Days Vig (≥1500 MET-min/wk)	≥7 Days Any (≥3000 MET-min/wk)	≥3 Days Vig (≥20 min/d)	≥5 Days Mod/Walk (≥30 min/d)	≥5 Days Any (≥600 MET-min/wk)
	Days	Min	Days	Min	Days	Min	Hours	(Q2 Truncated)	(Q4 Truncated)	(Q6 Truncated)						Days	Days (Recoded)	(Self-Reported)	(Truncated)	Vigorous	Moderate	Walk	Total	Category	Category (Recoded)
	Q1	Q2	Q3	Q4	Q5	Q6	Q7
IDA-02	0	0	6	30	6	30	4	0	30	30	N	N	N	Y	Y	12	7	60	60	0	720	594	1314	Moderate	2	N				IPAQ SHORT FORM CATEGORICAL SCORING
IDA-03	0	0	2	120	3	15	4	0	120	15	N	N	N	N	Y	5	5	135	135	0	960	148.5	1108.5	Moderate	2	N		LOW	If not moderate or vigorous.
IDA-04	0	0	3	60	7	30	5	0	60	30	N	N	N	Y	Y	10	7	90	90	0	720	693	1413	Moderate	2	N		MODERATE	a) 3 or more days of vigorous-intensity activity of at least 20 minutes per day
IDA-05	0	0	5	60	5	20	4	0	60	20	N	N	N	Y	Y	10	7	80	80	0	1200	330	1530	Moderate	2	N			OR
IDA-07	0	0	3	60	4	40	5	0	60	40	N	N	N	Y	Y	7	7	100	100	0	720	528	1248	Moderate	2	N			b) 5 or more days of moderate-intensity activity and/or walking of at least 30
IDA-09	0	0	4	50	3	20	3	0	50	20	N	N	N	N	Y	7	7	70	70	0	800	198	998	Moderate	2	N			minutes per day
IDA-10	0	0	3	120	2	15	7	0	120	15	N	N	N	N	Y	5	5	135	135	0	1440	99	1539	Moderate	2	N			OR
IDA-12	0	0	1	60	1	60	10	0	60	60	N	N	N	N	N	2	2	120	120	0	240	198	438	Low	1	N			c) 5 or more days of any combination of walking, moderate-intensity or vigorous
IDA-13	0	0	4	45	2	120	4	0	45	120	N	N	N	Y	Y	6	6	165	165	0	720	792	1512	Moderate	2	N			intensity activities achieving a minimum T=total physical activity of at least 600
IDA-14	0	0	4	45	6	20	4	0	45	20	N	N	N	N	Y	10	7	65	65	0	720	396	1116	Moderate	2	N			MET-minutes/week.
IDA-15	0	0	1	60	2	15	4	0	60	15	N	N	N	N	N	3	3	75	75	0	240	99	339	Low	1	N		HIGH	a) Vigorous-intensity activity on at least 3 days (20min minimum, achieving a
IDA-17	0	0	5	35	6	30	3	0	35	30	N	N	N	Y	Y	11	7	65	65	0	700	594	1294	Moderate	2	N			minimum Total physical activity of at least 1500 MET-minutes/week
IDA-18	0	0	0	0	1	10	8	0	0	10	N	N	N	N	N	1	1	10	10	0	0	33	33	Low	1	N			OR
IDA-19	0	0	3	45	3	25	7	0	45	25	N	N	N	N	Y	6	6	70	70	0	540	247.5	787.5	Moderate	2	N			b) 7 or more days of any combination of walking, moderate-intensity or
IDA-24	0	0	2	30	0	0	6	0	30	0	N	N	N	N	N	2	2	30	30	0	240	0	240	Low	1	N			vigorous-intensity activities achieving a minimum Total physical activity
IDA-25	0	0	7	30	5	60	5	0	30	60	N	N	N	Y	Y	12	7	90	90	0	840	990	1830	Moderate	2	N			of at least 3000 MET-minutes/week.
IDA-27	0	0	2	40	1	35	4	0	40	35	N	N	N	N	N	3	3	75	75	0	320	115.5	435.5	Low	1	N
IDA-29	0	0	4	50	5	20	4	0	50	20	N	N	N	N	Y	9	7	70	70	0	800	330	1130	Moderate	2	N
IDA-31	0	0	0	0	5	60	3	0	0	60	N	N	N	Y	Y	5	5	60	60	0	0	990	990	Moderate	2	N
IDA-32	0	0	2	30	4	25	5	0	30	25	N	N	N	N	N	6	6	55	55	0	240	330	570	Low	1	N
IDA-34	0	0	0	0	6	60	6	0	0	60	N	N	N	Y	Y	6	6	60	60	0	0	1188	1188	Moderate	2	N
IDA-35	0	0	5	60	5	60	4	0	60	60	N	N	N	Y	Y	10	7	120	120	0	1200	990	2190	Moderate	2	N
IDA-36	0	0	4	65	5	45	4	0	65	45	N	N	N	Y	Y	9	7	110	110	0	1040	742.5	1782.5	Moderate	2	N
IDA-37	0	0	0	0	3	15	5	0	0	15	N	N	N	N	N	3	3	15	15	0	0	148.5	148.5	Low	1	N
IDA-38	0	0	0	0	2	20	5	0	0	20	N	N	N	N	N	2	2	20	20	0	0	132	132	Low	1	N
IDA-40	0	0	3	15	4	75	4	0	15	75	N	N	N	N	Y	7	7	90	90	0	180	990	1170	Moderate	2	N
IDA-41	0	0	7	30	0	0	6	0	30	0	N	N	N	Y	Y	7	7	30	30	0	840	0	840	Moderate	2	N
IDA-42	0	0	4	30	3	70	5	0	30	70	N	N	N	Y	Y	7	7	100	100	0	480	693	1173	Moderate	2	N
IDA-43	0	0	2	60	4	30	6	0	60	30	N	N	N	Y	Y	6	6	90	90	0	480	396	876	Moderate	2	N
IDA-44	0	0	3	30	6	25	3	0	30	25	N	N	N	N	Y	9	7	55	55	0	360	495	855	Moderate	2	N
IDA-45	0	0	2	30	5	20	5	0	30	20	N	N	N	N	N	7	7	50	50	0	240	330	570	Low	1	N
IDA-46	0	0	2	20	3	20	6	0	20	20	N	N	N	N	N	5	5	40	40	0	160	198	358	Low	1	N
IDA-47	0	0	5	30	2	15	4	0	30	15	N	N	N	Y	Y	7	7	45	45	0	600	99	699	Moderate	2	N
IDA-49	0	0	6	50	5	60	3	0	50	60	N	N	N	Y	Y	11	7	110	110	0	1200	990	2190	Moderate	2	N
IDA-50	0	0	0	0	2	20	4	0	0	20	N	N	N	N	N	2	2	20	20	0	0	132	132	Low	1	N
IDA-51	0	0	0	0	5	40	4	0	0	40	N	N	N	Y	Y	5	5	40	40	0	0	660	660	Moderate	2	N
								0	0	0	N	N	N	N	N	0	0	0	0	0	0	0	0	Low	1	N
								0	0	0	N	N	N	N	N	0	0	0	0	0	0	0	0	Low	1	N
								0	0	0	N	N	N	N	N	0	0	0	0	0	0	0	0	Low	1	N
								0	0	0	N	N	N	N	N	0	0	0	0	0	0	0	0	Low	1	N
								0	0	0	N	N	N	N	N	0	0	0	0	0	0	0	0	Low	1	N
								0	0	0	N	N	N	N	N	0	0	0	0	0	0	0	0	Low	1	N
								0	0	0	N	N	N	N	N	0	0	0	0	0	0	0	0	Low	1	N
								0	0	0	N	N	N	N	N	0	0	0	0	0	0	0	0	Low	1	N
								0	0	0	N	N	N	N	N	0	0	0	0	0	0	0	0	Low	1	N
								0	0	0	N	N	N	N	N	0	0	0	0	0	0	0	0	Low	1	N
								0	0	0	N	N	N	N	N	0	0	0	0	0	0	0	0	Low	1	N
								0	0	0	N	N	N	N	N	0	0	0	0	0	0	0	0	Low	1	N
								0	0	0	N	N	N	N	N	0	0	0	0	0	0	0	0	Low	1	N
								0	0	0	N	N	N	N	N	0	0	0	0	0	0	0	0	Low	1	N
								0	0	0	N	N	N	N	N	0	0	0	0	0	0	0	0	Low	1	N
								0	0	0	N	N	N	N	N	0	0	0	0	0	0	0	0	Low	1	N
								0	0	0	N	N	N	N	N	0	0	0	0	0	0	0	0	Low	1	N
								0	0	0	N	N	N	N	N	0	0	0	0	0	0	0	0	Low	1	N
								0	0	0	N	N	N	N	N	0	0	0	0	0	0	0	0	Low	1	N
								0	0	0	N	N	N	N	N	0	0	0	0	0	0	0	0	Low	1	N
								0	0	0	N	N	N	N	N	0	0	0	0	0	0	0	0	Low	1	N
								0	0	0	N	N	N	N	N	0	0	0	0	0	0	0	0	Low	1	N
								0	0	0	N	N	N	N	N	0	0	0	0	0	0	0	0	Low	1	N
								0	0	0	N	N	N	N	N	0	0	0	0	0	0	0	0	Low	1	N
								0	0	0	N	N	N	N	N	0	0	0	0	0	0	0	0	Low	1	N
								0	0	0	N	N	N	N	N	0	0	0	0	0	0	0	0	Low	1	N
								0	0	0	N	N	N	N	N	0	0	0	0	0	0	0	0	Low	1	N
								0	0	0	N	N	N	N	N	0	0	0	0	0	0	0	0	Low	1	N
								0	0	0	N	N	N	N	N	0	0	0	0	0	0	0	0	Low	1	N
								0	0	0	N	N	N	N	N	0	0	0	0	0	0	0	0	Low	1	N
								0	0	0	N	N	N	N	N	0	0	0	0	0	0	0	0	Low	1	N
								0	0	0	N	N	N	N	N	0	0	0	0	0	0	0	0	Low	1	N
								0	0	0	N	N	N	N	N	0	0	0	0	0	0	0	0	Low	1	N
								0	0	0	N	N	N	N	N	0	0	0	0	0	0	0	0	Low	1	N
								0	0	0	N	N	N	N	N	0	0	0	0	0	0	0	0	Low	1	N
								0	0	0	N	N	N	N	N	0	0	0	0	0	0	0	0	Low	1	N
								0	0	0	N	N	N	N	N	0	0	0	0	0	0	0	0	Low	1	N
								0	0	0	N	N	N	N	N	0	0	0	0	0	0	0	0	Low	1	N
								0	0	0	N	N	N	N	N	0	0	0	0	0	0	0	0	Low	1	N
								0	0	0	N	N	N	N	N	0	0	0	0	0	0	0	0	Low	1	N
								0	0	0	N	N	N	N	N	0	0	0	0	0	0	0	0	Low	1	N
								0	0	0	N	N	N	N	N	0	0	0	0	0	0	0	0	Low	1	N
								0	0	0	N	N	N	N	N	0	0	0	0	0	0	0	0	Low	1	N
								0	0	0	N	N	N	N	N	0	0	0	0	0	0	0	0	Low	1	N

## Sheet: IPAQ Short Form Scoring_M2
Participant ID	IPAQ-SF Responses (ENTER RAW DATA HERE)							IPAQ-SF Intermediary Calculations								IPAQ-SF Final MET-Minutes and Categorical Scores										OUTLIER (Self-Reported Total Activity >960 min)
	Vigorous Activity		Moderate Activity		Walking Activity		Sitting	Vigorous (min/d)	Moderate (min/d)	Walking (min/d)	Categorical Score Criteria					TOTAL DAYS OF ACTIVITY		TOTAL ACTIVITY (min/wk)		MET-MINUTES PER WEEK				PHYSICAL ACTIVITY CATEGORY
											High Activity Criteria		Moderate Activity Criteria
											≥3 Days Vig (≥1500 MET-min/wk)	≥7 Days Any (≥3000 MET-min/wk)	≥3 Days Vig (≥20 min/d)	≥5 Days Mod/Walk (≥30 min/d)	≥5 Days Any (≥600 MET-min/wk)
	Days	Min	Days	Min	Days	Min	Hours	(Q2 Truncated)	(Q4 Truncated)	(Q6 Truncated)						Days	Days (Recoded)	(Self-Reported)	(Truncated)	Vigorous	Moderate	Walk	Total	Category	Category (Recoded)
	Q1	Q2	Q3	Q4	Q5	Q6	Q7
IDA-02	3	60	5	60	7	25	4	60	60	25	Y	Y	Y	Y	Y	15	7	145	145	1440	1200	577.5	3217.5	High	3	N				IPAQ SHORT FORM CATEGORICAL SCORING
IDA-03	3	60	5	70	7	20	4	60	70	20	Y	Y	Y	Y	Y	15	7	150	150	1440	1400	462	3302	High	3	N		LOW	If not moderate or vigorous.
IDA-04	3	60	6	50	0	0	2	60	50	0	Y	N	Y	Y	Y	9	7	110	110	1440	1200	0	2640	High	3	N		MODERATE	a) 3 or more days of vigorous-intensity activity of at least 20 minutes per day
IDA-05	3	70	7	30	5	40	3	70	30	40	Y	Y	Y	Y	Y	15	7	140	140	1680	840	660	3180	High	3	N			OR
IDA-07	2	60	3	60	4	40	6	60	60	40	N	N	N	Y	Y	9	7	160	160	960	720	528	2208	Moderate	2	N			b) 5 or more days of moderate-intensity activity and/or walking of at least 30
IDA-09	3	60	6	80	6	50	2	60	80	50	Y	Y	Y	Y	Y	15	7	190	190	1440	1920	990	4350	High	3	N			minutes per day
IDA-10	3	60	5	45	5	60	3	60	45	60	Y	Y	Y	Y	Y	13	7	165	165	1440	900	990	3330	High	3	N			OR
IDA-12	3	60	5	60	5	30	6	60	60	30	Y	Y	Y	Y	Y	13	7	150	150	1440	1200	495	3135	High	3	N			c) 5 or more days of any combination of walking, moderate-intensity or vigorous
IDA-13	3	60	5	45	2	30	4	60	45	30	Y	N	Y	Y	Y	10	7	135	135	1440	900	198	2538	High	3	N			intensity activities achieving a minimum T=total physical activity of at least 600
IDA-14	3	70	5	65	4	45	4	70	65	45	Y	Y	Y	Y	Y	12	7	180	180	1680	1300	594	3574	High	3	N			MET-minutes/week.
IDA-15	3	60	2	30	3	15	3	60	30	15	Y	N	Y	N	Y	8	7	105	105	1440	240	148.5	1828.5	High	3	N		HIGH	a) Vigorous-intensity activity on at least 3 days (20min minimum, achieving a
IDA-17	1	60	7	55	3	60	4	60	55	60	N	N	N	Y	Y	11	7	175	175	480	1540	594	2614	Moderate	2	N			minimum Total physical activity of at least 1500 MET-minutes/week
IDA-18	3	60	3	60	5	20	4	60	60	20	Y	N	Y	N	Y	11	7	140	140	1440	720	330	2490	High	3	N			OR
IDA-19	2	60	3	45	4	30	5	60	45	30	N	N	N	Y	Y	9	7	135	135	960	540	396	1896	Moderate	2	N			b) 7 or more days of any combination of walking, moderate-intensity or
IDA-24	3	60	1	60	1	30	3	60	60	30	Y	N	Y	N	Y	5	5	150	150	1440	240	99	1779	High	3	N			vigorous-intensity activities achieving a minimum Total physical activity
IDA-25	3	60	5	45	5	60	3	60	45	60	Y	Y	Y	Y	Y	13	7	165	165	1440	900	990	3330	High	3	N			of at least 3000 MET-minutes/week.
IDA-27	2	60	5	30	1	60	3	60	30	60	N	N	N	Y	Y	8	7	150	150	960	600	198	1758	Moderate	2	N
IDA-29	3	60	3	40	5	30	4	60	40	30	Y	N	Y	Y	Y	11	7	130	130	1440	480	495	2415	High	3	N
IDA-31	3	60	2	25	4	60	3	60	25	60	Y	N	Y	N	Y	9	7	145	145	1440	200	792	2432	High	3	N
IDA-32	3	60	5	60	5	40	4	60	60	40	Y	Y	Y	Y	Y	13	7	160	160	1440	1200	660	3300	High	3	N
IDA-34	3	60	5	45	5	50	5	60	45	50	Y	Y	Y	Y	Y	13	7	155	155	1440	900	825	3165	High	3	N
IDA-35	3	60	2	20	4	15	3	60	20	15	Y	N	Y	N	Y	9	7	95	95	1440	160	198	1798	High	3	N
IDA-36	3	60	4	40	5	30	3	60	40	30	Y	N	Y	Y	Y	12	7	130	130	1440	640	495	2575	High	3	N
IDA-37	3	60	3	25	3	25	2	60	25	25	Y	N	Y	N	Y	9	7	110	110	1440	300	247.5	1987.5	High	3	N
IDA-38	3	60	2	30	1	30	4	60	30	30	Y	N	Y	N	Y	6	6	120	120	1440	240	99	1779	High	3	N
IDA-40	3	60	5	20	4	20	4	60	20	20	Y	N	Y	N	Y	12	7	100	100	1440	400	264	2104	High	3	N
IDA-41	3	60	5	15	2	20	4	60	15	20	Y	N	Y	N	Y	10	7	95	95	1440	300	132	1872	High	3	N
IDA-42	3	60	5	20	5	20	3	60	20	20	Y	N	Y	N	Y	13	7	100	100	1440	400	330	2170	High	3	N
IDA-43	3	60	2	20	2	20	4	60	20	20	Y	N	Y	N	Y	7	7	100	100	1440	160	132	1732	High	3	N
IDA-44	3	60	2	30	5	15	3	60	30	15	Y	N	Y	N	Y	10	7	105	105	1440	240	247.5	1927.5	High	3	N
IDA-45	3	60	3	60	4	45	2	60	60	45	Y	N	Y	Y	Y	10	7	165	165	1440	720	594	2754	High	3	N
IDA-46	3	60	5	20	2	10	3	60	20	10	Y	N	Y	N	Y	10	7	90	90	1440	400	66	1906	High	3	N
IDA-47	3	60	5	30	3	15	3	60	30	15	Y	N	Y	Y	Y	11	7	105	105	1440	600	148.5	2188.5	High	3	N
IDA-49	3	60	5	70	6	50	2	60	70	50	Y	Y	Y	Y	Y	14	7	180	180	1440	1400	990	3830	High	3	N
IDA-50	3	60	2	30	2	10	4	60	30	10	Y	N	Y	N	Y	7	7	100	100	1440	240	66	1746	High	3	N
IDA-51	3	60	3	15	5	20	3	60	15	20	Y	N	Y	N	Y	11	7	95	95	1440	180	330	1950	High	3	N
								0	0	0	N	N	N	N	N	0	0	0	0	0	0	0	0	Low	1	N
								0	0	0	N	N	N	N	N	0	0	0	0	0	0	0	0	Low	1	N
								0	0	0	N	N	N	N	N	0	0	0	0	0	0	0	0	Low	1	N
								0	0	0	N	N	N	N	N	0	0	0	0	0	0	0	0	Low	1	N
								0	0	0	N	N	N	N	N	0	0	0	0	0	0	0	0	Low	1	N
								0	0	0	N	N	N	N	N	0	0	0	0	0	0	0	0	Low	1	N
								0	0	0	N	N	N	N	N	0	0	0	0	0	0	0	0	Low	1	N
								0	0	0	N	N	N	N	N	0	0	0	0	0	0	0	0	Low	1	N
								0	0	0	N	N	N	N	N	0	0	0	0	0	0	0	0	Low	1	N
								0	0	0	N	N	N	N	N	0	0	0	0	0	0	0	0	Low	1	N
								0	0	0	N	N	N	N	N	0	0	0	0	0	0	0	0	Low	1	N
								0	0	0	N	N	N	N	N	0	0	0	0	0	0	0	0	Low	1	N
								0	0	0	N	N	N	N	N	0	0	0	0	0	0	0	0	Low	1	N
								0	0	0	N	N	N	N	N	0	0	0	0	0	0	0	0	Low	1	N
								0	0	0	N	N	N	N	N	0	0	0	0	0	0	0	0	Low	1	N
								0	0	0	N	N	N	N	N	0	0	0	0	0	0	0	0	Low	1	N
								0	0	0	N	N	N	N	N	0	0	0	0	0	0	0	0	Low	1	N
								0	0	0	N	N	N	N	N	0	0	0	0	0	0	0	0	Low	1	N
								0	0	0	N	N	N	N	N	0	0	0	0	0	0	0	0	Low	1	N
								0	0	0	N	N	N	N	N	0	0	0	0	0	0	0	0	Low	1	N
								0	0	0	N	N	N	N	N	0	0	0	0	0	0	0	0	Low	1	N
								0	0	0	N	N	N	N	N	0	0	0	0	0	0	0	0	Low	1	N
								0	0	0	N	N	N	N	N	0	0	0	0	0	0	0	0	Low	1	N
								0	0	0	N	N	N	N	N	0	0	0	0	0	0	0	0	Low	1	N
								0	0	0	N	N	N	N	N	0	0	0	0	0	0	0	0	Low	1	N
								0	0	0	N	N	N	N	N	0	0	0	0	0	0	0	0	Low	1	N
								0	0	0	N	N	N	N	N	0	0	0	0	0	0	0	0	Low	1	N
								0	0	0	N	N	N	N	N	0	0	0	0	0	0	0	0	Low	1	N
								0	0	0	N	N	N	N	N	0	0	0	0	0	0	0	0	Low	1	N
								0	0	0	N	N	N	N	N	0	0	0	0	0	0	0	0	Low	1	N
								0	0	0	N	N	N	N	N	0	0	0	0	0	0	0	0	Low	1	N
								0	0	0	N	N	N	N	N	0	0	0	0	0	0	0	0	Low	1	N
								0	0	0	N	N	N	N	N	0	0	0	0	0	0	0	0	Low	1	N
								0	0	0	N	N	N	N	N	0	0	0	0	0	0	0	0	Low	1	N
								0	0	0	N	N	N	N	N	0	0	0	0	0	0	0	0	Low	1	N
								0	0	0	N	N	N	N	N	0	0	0	0	0	0	0	0	Low	1	N
								0	0	0	N	N	N	N	N	0	0	0	0	0	0	0	0	Low	1	N
								0	0	0	N	N	N	N	N	0	0	0	0	0	0	0	0	Low	1	N
								0	0	0	N	N	N	N	N	0	0	0	0	0	0	0	0	Low	1	N
								0	0	0	N	N	N	N	N	0	0	0	0	0	0	0	0	Low	1	N
								0	0	0	N	N	N	N	N	0	0	0	0	0	0	0	0	Low	1	N
								0	0	0	N	N	N	N	N	0	0	0	0	0	0	0	0	Low	1	N
								0	0	0	N	N	N	N	N	0	0	0	0	0	0	0	0	Low	1	N
								0	0	0	N	N	N	N	N	0	0	0	0	0	0	0	0	Low	1	N

## Sheet: IPAQ Short Form Scoring_M3
Participant ID	IPAQ-SF Responses (ENTER RAW DATA HERE)							IPAQ-SF Intermediary Calculations								IPAQ-SF Final MET-Minutes and Categorical Scores										OUTLIER (Self-Reported Total Activity >960 min)
	Vigorous Activity		Moderate Activity		Walking Activity		Sitting	Vigorous (min/d)	Moderate (min/d)	Walking (min/d)	Categorical Score Criteria					TOTAL DAYS OF ACTIVITY		TOTAL ACTIVITY (min/wk)		MET-MINUTES PER WEEK				PHYSICAL ACTIVITY CATEGORY
											High Activity Criteria		Moderate Activity Criteria
											≥3 Days Vig (≥1500 MET-min/wk)	≥7 Days Any (≥3000 MET-min/wk)	≥3 Days Vig (≥20 min/d)	≥5 Days Mod/Walk (≥30 min/d)	≥5 Days Any (≥600 MET-min/wk)
	Days	Min	Days	Min	Days	Min	Hours	(Q2 Truncated)	(Q4 Truncated)	(Q6 Truncated)						Days	Days (Recoded)	(Self-Reported)	(Truncated)	Vigorous	Moderate	Walk	Total	Category	Category (Recoded)
	Q1	Q2	Q3	Q4	Q5	Q6	Q7
IDA-02	0	0	5	40	7	40	2	0	40	40	N	N	N	Y	Y	12	7	80	80	0	800	924	1724	Moderate	2	N				IPAQ SHORT FORM CATEGORICAL SCORING
IDA-03	0	0	0	0	2	15	3	0	0	15	N	N	N	N	N	2	2	15	15	0	0	99	99	Low	1	N		LOW	If not moderate or vigorous.
IDA-04	0	0	4	30	3	15	3	0	30	15	N	N	N	N	Y	7	7	45	45	0	480	148.5	628.5	Moderate	2	N		MODERATE	a) 3 or more days of vigorous-intensity activity of at least 20 minutes per day
IDA-05	0	0	5	30	3	25	4	0	30	25	N	N	N	Y	Y	8	7	55	55	0	600	247.5	847.5	Moderate	2	N			OR
IDA-07	0	0	1	45	7	20	6	0	45	20	N	N	N	N	Y	8	7	65	65	0	180	462	642	Moderate	2	N			b) 5 or more days of moderate-intensity activity and/or walking of at least 30
IDA-09	0	0	2	60	3	20	4	0	60	20	N	N	N	N	Y	5	5	80	80	0	480	198	678	Moderate	2	N			minutes per day
IDA-10	0	0	0	0	1	40	8	0	0	40	N	N	N	N	N	1	1	40	40	0	0	132	132	Low	1	N			OR
IDA-12	0	0	1	30	4	20	10	0	30	20	N	N	N	N	N	5	5	50	50	0	120	264	384	Low	1	N			c) 5 or more days of any combination of walking, moderate-intensity or vigorous
IDA-13	0	0	3	60	7	20	5	0	60	20	N	N	N	N	Y	10	7	80	80	0	720	462	1182	Moderate	2	N			intensity activities achieving a minimum T=total physical activity of at least 600
IDA-14	2	60	3	60	5	30	3	60	60	30	N	N	N	Y	Y	10	7	150	150	960	720	495	2175	Moderate	2	N			MET-minutes/week.
IDA-15	0	0	2	40	1	30	4	0	40	30	N	N	N	N	N	3	3	70	70	0	320	99	419	Low	1	N		HIGH	a) Vigorous-intensity activity on at least 3 days (20min minimum, achieving a
IDA-17	0	0	2	30	6	20	5	0	30	20	N	N	N	N	Y	8	7	50	50	0	240	396	636	Moderate	2	N			minimum Total physical activity of at least 1500 MET-minutes/week
IDA-18	0	0	0	0	2	15	4	0	0	15	N	N	N	N	N	2	2	15	15	0	0	99	99	Low	1	N			OR
IDA-19	0	0	3	45	5	30	6	0	45	30	N	N	N	Y	Y	8	7	75	75	0	540	495	1035	Moderate	2	N			b) 7 or more days of any combination of walking, moderate-intensity or
IDA-24	0	0	6	20	3	10	4	0	20	10	N	N	N	N	N	9	7	30	30	0	480	99	579	Low	1	N			vigorous-intensity activities achieving a minimum Total physical activity
IDA-25	0	0	3	50	3	30	5	0	50	30	N	N	N	Y	Y	6	6	80	80	0	600	297	897	Moderate	2	N			of at least 3000 MET-minutes/week.
IDA-27	3	45	5	30	0	0	3	45	30	0	Y	N	Y	Y	Y	8	7	75	75	1080	600	0	1680	High	3	N
IDA-29	0	0	5	20	7	15	5	0	20	15	N	N	N	N	Y	12	7	35	35	0	400	346.5	746.5	Moderate	2	N
IDA-31	0	0	0	0	1	15	3	0	0	15	N	N	N	N	N	1	1	15	15	0	0	49.5	49.5	Low	1	N
IDA-32	0	0	0	0	6	15	5	0	0	15	N	N	N	N	N	6	6	15	15	0	0	297	297	Low	1	N
IDA-34	2	50	3	60	7	30	4	50	60	30	N	N	N	Y	Y	12	7	140	140	800	720	693	2213	Moderate	2	N
IDA-35	0	0	2	50	6	50	3	0	50	50	N	N	N	Y	Y	8	7	100	100	0	400	990	1390	Moderate	2	N
IDA-36	0	0	2	50	2	45	7	0	50	45	N	N	N	N	N	4	4	95	95	0	400	297	697	Low	1	N
IDA-37	3	45	0	0	2	30	5	45	0	30	N	N	Y	N	Y	5	5	75	75	1080	0	198	1278	Moderate	2	N
IDA-38	3	45	0	0	3	20	8	45	0	20	N	N	Y	N	Y	6	6	65	65	1080	0	198	1278	Moderate	2	N
IDA-40	2	45	1	45	3	90	6	45	45	90	N	N	N	N	Y	6	6	180	180	720	180	891	1791	Moderate	2	N
IDA-41	0	0	0	0	3	60	5	0	0	60	N	N	N	N	N	3	3	60	60	0	0	594	594	Low	1	N
IDA-42	0	0	0	0	5	120	4	0	0	120	N	N	N	Y	Y	5	5	120	120	0	0	1980	1980	Moderate	2	N
IDA-43	3	45	1	45	7	15	5	45	45	15	Y	N	Y	N	Y	11	7	105	105	1080	180	346.5	1606.5	High	3	N
IDA-44	0	0	4	45	4	45	4	0	45	45	N	N	N	Y	Y	8	7	90	90	0	720	594	1314	Moderate	2	N
IDA-45	3	60	1	60	7	30	3	60	60	30	Y	N	Y	Y	Y	11	7	150	150	1440	240	693	2373	High	3	N
IDA-46	3	40	0	0	7	20	4	40	0	20	N	N	Y	N	Y	10	7	60	60	960	0	462	1422	Moderate	2	N
IDA-47	3	50	1	40	5	20	3	50	40	20	Y	N	Y	N	Y	9	7	110	110	1200	160	330	1690	High	3	N
IDA-49	3	60	4	40	7	35	2	60	40	35	Y	N	Y	Y	Y	14	7	135	135	1440	640	808.5	2888.5	High	3	N
IDA-50	0	0	3	30	5	20	7	0	30	20	N	N	N	N	Y	8	7	50	50	0	360	330	690	Moderate	2	N
IDA-51	3	45	0	0	2	40	4	45	0	40	N	N	Y	N	Y	5	5	85	85	1080	0	264	1344	Moderate	2	N
								0	0	0	N	N	N	N	N	0	0	0	0	0	0	0	0	Low	1	N
								0	0	0	N	N	N	N	N	0	0	0	0	0	0	0	0	Low	1	N
								0	0	0	N	N	N	N	N	0	0	0	0	0	0	0	0	Low	1	N
								0	0	0	N	N	N	N	N	0	0	0	0	0	0	0	0	Low	1	N
								0	0	0	N	N	N	N	N	0	0	0	0	0	0	0	0	Low	1	N
								0	0	0	N	N	N	N	N	0	0	0	0	0	0	0	0	Low	1	N
								0	0	0	N	N	N	N	N	0	0	0	0	0	0	0	0	Low	1	N
								0	0	0	N	N	N	N	N	0	0	0	0	0	0	0	0	Low	1	N
								0	0	0	N	N	N	N	N	0	0	0	0	0	0	0	0	Low	1	N
								0	0	0	N	N	N	N	N	0	0	0	0	0	0	0	0	Low	1	N
								0	0	0	N	N	N	N	N	0	0	0	0	0	0	0	0	Low	1	N
								0	0	0	N	N	N	N	N	0	0	0	0	0	0	0	0	Low	1	N
								0	0	0	N	N	N	N	N	0	0	0	0	0	0	0	0	Low	1	N
								0	0	0	N	N	N	N	N	0	0	0	0	0	0	0	0	Low	1	N
								0	0	0	N	N	N	N	N	0	0	0	0	0	0	0	0	Low	1	N
								0	0	0	N	N	N	N	N	0	0	0	0	0	0	0	0	Low	1	N
								0	0	0	N	N	N	N	N	0	0	0	0	0	0	0	0	Low	1	N
								0	0	0	N	N	N	N	N	0	0	0	0	0	0	0	0	Low	1	N
								0	0	0	N	N	N	N	N	0	0	0	0	0	0	0	0	Low	1	N
								0	0	0	N	N	N	N	N	0	0	0	0	0	0	0	0	Low	1	N
								0	0	0	N	N	N	N	N	0	0	0	0	0	0	0	0	Low	1	N
								0	0	0	N	N	N	N	N	0	0	0	0	0	0	0	0	Low	1	N
								0	0	0	N	N	N	N	N	0	0	0	0	0	0	0	0	Low	1	N
								0	0	0	N	N	N	N	N	0	0	0	0	0	0	0	0	Low	1	N
								0	0	0	N	N	N	N	N	0	0	0	0	0	0	0	0	Low	1	N
								0	0	0	N	N	N	N	N	0	0	0	0	0	0	0	0	Low	1	N
								0	0	0	N	N	N	N	N	0	0	0	0	0	0	0	0	Low	1	N
								0	0	0	N	N	N	N	N	0	0	0	0	0	0	0	0	Low	1	N
								0	0	0	N	N	N	N	N	0	0	0	0	0	0	0	0	Low	1	N
								0	0	0	N	N	N	N	N	0	0	0	0	0	0	0	0	Low	1	N
								0	0	0	N	N	N	N	N	0	0	0	0	0	0	0	0	Low	1	N
								0	0	0	N	N	N	N	N	0	0	0	0	0	0	0	0	Low	1	N
								0	0	0	N	N	N	N	N	0	0	0	0	0	0	0	0	Low	1	N
								0	0	0	N	N	N	N	N	0	0	0	0	0	0	0	0	Low	1	N
								0	0	0	N	N	N	N	N	0	0	0	0	0	0	0	0	Low	1	N
								0	0	0	N	N	N	N	N	0	0	0	0	0	0	0	0	Low	1	N
								0	0	0	N	N	N	N	N	0	0	0	0	0	0	0	0	Low	1	N
								0	0	0	N	N	N	N	N	0	0	0	0	0	0	0	0	Low	1	N
								0	0	0	N	N	N	N	N	0	0	0	0	0	0	0	0	Low	1	N
								0	0	0	N	N	N	N	N	0	0	0	0	0	0	0	0	Low	1	N
								0	0	0	N	N	N	N	N	0	0	0	0	0	0	0	0	Low	1	N
								0	0	0	N	N	N	N	N	0	0	0	0	0	0	0	0	Low	1	N
								0	0	0	N	N	N	N	N	0	0	0	0	0	0	0	0	Low	1	N

## Sheet: IPAQ Short Form Scoring_M4
Participant ID	IPAQ-SF Responses (ENTER RAW DATA HERE)							IPAQ-SF Intermediary Calculations								IPAQ-SF Final MET-Minutes and Categorical Scores										OUTLIER (Self-Reported Total Activity >960 min)
	Vigorous Activity		Moderate Activity		Walking Activity		Sitting	Vigorous (min/d)	Moderate (min/d)	Walking (min/d)	Categorical Score Criteria					TOTAL DAYS OF ACTIVITY		TOTAL ACTIVITY (min/wk)		MET-MINUTES PER WEEK				PHYSICAL ACTIVITY CATEGORY
											High Activity Criteria		Moderate Activity Criteria
											≥3 Days Vig (≥1500 MET-min/wk)	≥7 Days Any (≥3000 MET-min/wk)	≥3 Days Vig (≥20 min/d)	≥5 Days Mod/Walk (≥30 min/d)	≥5 Days Any (≥600 MET-min/wk)
	Days	Min	Days	Min	Days	Min	Hours	(Q2 Truncated)	(Q4 Truncated)	(Q6 Truncated)						Days	Days (Recoded)	(Self-Reported)	(Truncated)	Vigorous	Moderate	Walk	Total	Category	Category (Recoded)
	Q1	Q2	Q3	Q4	Q5	Q6	Q7
IDA-02	0	0	3	40	7	25	4	0	40	25	N	N	N	N	Y	10	7	65	65	0	480	577.5	1057.5	Moderate	2	N				IPAQ SHORT FORM CATEGORICAL SCORING
IDA-03	0	0	0	0	6	15	4	0	0	15	N	N	N	N	N	6	6	15	15	0	0	297	297	Low	1	N		LOW	If not moderate or vigorous.
IDA-04	3	45	0	0	5	20	4	45	0	20	N	N	Y	N	Y	8	7	65	65	1080	0	330	1410	Moderate	2	N		MODERATE	a) 3 or more days of vigorous-intensity activity of at least 20 minutes per day
IDA-05	0	0	4	65	3	45	4	0	65	45	N	N	N	Y	Y	7	7	110	110	0	1040	445.5	1485.5	Moderate	2	N			OR
IDA-07	0	0	4	25	2	20	8	0	25	20	N	N	N	N	N	6	6	45	45	0	400	132	532	Low	1	N			b) 5 or more days of moderate-intensity activity and/or walking of at least 30
IDA-09	3	45	2	45	2	45	4	45	45	45	Y	N	Y	N	Y	7	7	135	135	1080	360	297	1737	High	3	N			minutes per day
IDA-10	3	45	2	25	3	20	5	45	25	20	N	N	Y	N	Y	8	7	90	90	1080	200	198	1478	Moderate	2	N			OR
IDA-12	0	0	1	35	0	0	8	0	35	0	N	N	N	N	N	1	1	35	35	0	140	0	140	Low	1	N			c) 5 or more days of any combination of walking, moderate-intensity or vigorous
IDA-13	0	0	4	45	0	0	7	0	45	0	N	N	N	N	N	4	4	45	45	0	720	0	720	Low	1	N			intensity activities achieving a minimum T=total physical activity of at least 600
IDA-14	0	0	4	45	5	35	5	0	45	35	N	N	N	Y	Y	9	7	80	80	0	720	577.5	1297.5	Moderate	2	N			MET-minutes/week.
IDA-15	3	45	0	0	4	30	5	45	0	30	N	N	Y	N	Y	7	7	75	75	1080	0	396	1476	Moderate	2	N		HIGH	a) Vigorous-intensity activity on at least 3 days (20min minimum, achieving a
IDA-17	0	0	2	45	1	30	7	0	45	30	N	N	N	N	N	3	3	75	75	0	360	99	459	Low	1	N			minimum Total physical activity of at least 1500 MET-minutes/week
IDA-18	0	0	0	0	3	30	7	0	0	30	N	N	N	N	N	3	3	30	30	0	0	297	297	Low	1	N			OR
IDA-19	0	0	4	45	0	0	7	0	45	0	N	N	N	N	N	4	4	45	45	0	720	0	720	Low	1	N			b) 7 or more days of any combination of walking, moderate-intensity or
IDA-24	3	45	1	60	4	20	5	45	60	20	Y	N	Y	N	Y	8	7	125	125	1080	240	264	1584	High	3	N			vigorous-intensity activities achieving a minimum Total physical activity
IDA-25	3	45	1	45	4	60	5	45	45	60	Y	N	Y	Y	Y	8	7	150	150	1080	180	792	2052	High	3	N			of at least 3000 MET-minutes/week.
IDA-27	3	45	5	30	0	0	3	45	30	0	Y	N	Y	Y	Y	8	7	75	75	1080	600	0	1680	High	3	N
IDA-29	0	0	1	60	1	30	4	0	60	30	N	N	N	N	N	2	2	90	90	0	240	99	339	Low	1	N
IDA-31	0	0	0	0	3	30	5	0	0	30	N	N	N	N	N	3	3	30	30	0	0	297	297	Low	1	N
IDA-32	0	0	0	0	3	30	7	0	0	30	N	N	N	N	N	3	3	30	30	0	0	297	297	Low	1	N
IDA-34	3	50	0	0	2	45	5	50	0	45	N	N	Y	N	Y	5	5	95	95	1200	0	297	1497	Moderate	2	N
IDA-35	0	0	2	60	2	45	4	0	60	45	N	N	N	N	N	4	4	105	105	0	480	297	777	Low	1	N
IDA-36	0	0	0	0	6	50	6	0	0	50	N	N	N	Y	Y	6	6	50	50	0	0	990	990	Moderate	2	N
IDA-37	3	45	0	0	2	30	6	45	0	30	N	N	Y	N	Y	5	5	75	75	1080	0	198	1278	Moderate	2	N
IDA-38	0	0	0	0	3	40	6	0	0	40	N	N	N	N	N	3	3	40	40	0	0	396	396	Low	1	N
IDA-40	2	60	7	60	2	45	4	60	60	45	N	N	N	Y	Y	11	7	165	165	960	1680	297	2937	Moderate	2	N
IDA-41	0	0	0	0	1	30	7	0	0	30	N	N	N	N	N	1	1	30	30	0	0	99	99	Low	1	N
IDA-42	0	0	7	60	4	80	5	0	60	80	N	N	N	Y	Y	11	7	140	140	0	1680	1056	2736	Moderate	2	N
IDA-43	0	0	0	0	2	30	6	0	0	30	N	N	N	N	N	2	2	30	30	0	0	198	198	Low	1	N
IDA-44	0	0	0	0	2	30	3	0	0	30	N	N	N	N	N	2	2	30	30	0	0	198	198	Low	1	N
IDA-45	0	0	0	0	3	90	4	0	0	90	N	N	N	N	N	3	3	90	90	0	0	891	891	Low	1	N
IDA-46	1	60	0	0	0	0	7	60	0	0	N	N	N	N	N	1	1	60	60	480	0	0	480	Low	1	N
IDA-47	3	45	3	45	0	0	3	45	45	0	Y	N	Y	N	Y	6	6	90	90	1080	540	0	1620	High	3	N
IDA-49	2	60	0	0	2	90	4	60	0	90	N	N	N	N	N	4	4	150	150	960	0	594	1554	Low	1	N
IDA-50	0	0	1	30	1	30	7	0	30	30	N	N	N	N	N	2	2	60	60	0	120	99	219	Low	1	N
IDA-51	0	0	0	0	1	50	4	0	0	50	N	N	N	N	N	1	1	50	50	0	0	165	165	Low	1	N
								0	0	0	N	N	N	N	N	0	0	0	0	0	0	0	0	Low	1	N
								0	0	0	N	N	N	N	N	0	0	0	0	0	0	0	0	Low	1	N
								0	0	0	N	N	N	N	N	0	0	0	0	0	0	0	0	Low	1	N
								0	0	0	N	N	N	N	N	0	0	0	0	0	0	0	0	Low	1	N
								0	0	0	N	N	N	N	N	0	0	0	0	0	0	0	0	Low	1	N
								0	0	0	N	N	N	N	N	0	0	0	0	0	0	0	0	Low	1	N
								0	0	0	N	N	N	N	N	0	0	0	0	0	0	0	0	Low	1	N
								0	0	0	N	N	N	N	N	0	0	0	0	0	0	0	0	Low	1	N
								0	0	0	N	N	N	N	N	0	0	0	0	0	0	0	0	Low	1	N
								0	0	0	N	N	N	N	N	0	0	0	0	0	0	0	0	Low	1	N
								0	0	0	N	N	N	N	N	0	0	0	0	0	0	0	0	Low	1	N
								0	0	0	N	N	N	N	N	0	0	0	0	0	0	0	0	Low	1	N
								0	0	0	N	N	N	N	N	0	0	0	0	0	0	0	0	Low	1	N
								0	0	0	N	N	N	N	N	0	0	0	0	0	0	0	0	Low	1	N
								0	0	0	N	N	N	N	N	0	0	0	0	0	0	0	0	Low	1	N
								0	0	0	N	N	N	N	N	0	0	0	0	0	0	0	0	Low	1	N
								0	0	0	N	N	N	N	N	0	0	0	0	0	0	0	0	Low	1	N
								0	0	0	N	N	N	N	N	0	0	0	0	0	0	0	0	Low	1	N
								0	0	0	N	N	N	N	N	0	0	0	0	0	0	0	0	Low	1	N
								0	0	0	N	N	N	N	N	0	0	0	0	0	0	0	0	Low	1	N
								0	0	0	N	N	N	N	N	0	0	0	0	0	0	0	0	Low	1	N
								0	0	0	N	N	N	N	N	0	0	0	0	0	0	0	0	Low	1	N
								0	0	0	N	N	N	N	N	0	0	0	0	0	0	0	0	Low	1	N
								0	0	0	N	N	N	N	N	0	0	0	0	0	0	0	0	Low	1	N
								0	0	0	N	N	N	N	N	0	0	0	0	0	0	0	0	Low	1	N
								0	0	0	N	N	N	N	N	0	0	0	0	0	0	0	0	Low	1	N
								0	0	0	N	N	N	N	N	0	0	0	0	0	0	0	0	Low	1	N
								0	0	0	N	N	N	N	N	0	0	0	0	0	0	0	0	Low	1	N
								0	0	0	N	N	N	N	N	0	0	0	0	0	0	0	0	Low	1	N
								0	0	0	N	N	N	N	N	0	0	0	0	0	0	0	0	Low	1	N
								0	0	0	N	N	N	N	N	0	0	0	0	0	0	0	0	Low	1	N
								0	0	0	N	N	N	N	N	0	0	0	0	0	0	0	0	Low	1	N
								0	0	0	N	N	N	N	N	0	0	0	0	0	0	0	0	Low	1	N

## Sheet: Sheet1
		Vig_M	Vig_m2	Vig_m3	Vig_m4		Mod_m1	Mod_m2	Mod_m3	Mod_m4		MVPA_m1	MVPA_m2	MVPA_m3	MVPA_m4
		0	1440	0	0		720	1200	800	480		720	2640	800	480
		0	1440	0	0		960	1400	0	0		960	2840	0	0
		0	1440	0	1080		720	1200	480	0		720	2640	480	1080
		0	1680	0	0		1200	840	600	1040		1200	2520	600	1040
		0	1000				320	500				320	1500	0	0
		0	960	0	0		720	720	180	400		720	1680	180	400
		0	1440	0	1080		800	1920	480	200		800	3360	480	1280
		0	1440	0	1080		1440	900	0	360		1440	2340	0	1440
		0	1440	0	0		240	1200	120	140		240	2640	120	140
		0	1440	0	0		720	900	720	720		720	2340	720	720
		0	1680	960	0		720	1300	720	720		720	2980	1680	720
		0	1440	0	1080		240	240	320	0		240	1680	320	1080
		0	480	0	0		700	1540	240	360		700	2020	240	360
		0	1440	0	0		0	720	0	0		0	2160	0	0
		0	960	0	0		540	540	540	720		540	1500	540	720
		0	0				240	240				240	240	0	0
		0	960	0			120	240	160			120	1200	160	0
		0	1440	0	1080		240	240	480	240		240	1680	480	1320
		0	1440	0	1080		840	900	600	180		840	2340	600	1260
		0	960	0	1080		320	600	600	0		320	1560	600	1080
		0	1440	0	0		800	480	400	240		800	1920	400	240
		0	1000				480	1000				480	2000	0	0
		0	1440	0	0		0	200	0	0		0	1640	0	0
		0	1440	0	0		240	1200	0	0		240	2640	0	0
		0	1440	800	1200		0	900	720	0		0	2340	1520	1200
		0	1440	0	0		1200	160	400	480		1200	1600	400	480
		0	1440	0	0		1040	640	400	0		1040	2080	400	0
		0	1440	1080	1080		0	300	0	0		0	1740	1080	1080
		0	1440	1080	0		0	240	0	0		0	1680	1080	0
		0	1440	720	960		180	400	180	1680		180	1840	900	2640
		0	1440	0	0		840	300	0	0		840	1740	0	0
		0	1440	0	0		480	400	0	1680		480	1840	0	1680
		0	1440	1080	0		480	160	180	0		480	1600	1260	0
		0	1440	0	0		360	240	720	0		360	1680	720	0
		0	1440	1440	0		240	720	240	0		240	2160	1680	0
		0	1440	960	480		160	400	0	0		160	1840	960	480
		0	1440	1200	1080		600	600	160	180		600	2040	1360	1260
		0	1440	1440	960		1200	1400	640	0		1200	2840	2080	960
		0	1440	0	0		0	240	360	120		0	1680	360	120
		0	1440	1080	0		0	180	0	0		0	1620	1080	0
